# Supplementary material for: Comparative in vitro activity of sulbactam with avibactam or durlobactam against carbapenem-resistant Acinetobacter baumannii
Source: JAC Antimicrob Resist. 2025 Jun 23;7(3):dlaf098. doi: 10.1093/jacamr/dlaf098 (PMC12205954; doi:10.1093/jacamr/dlaf098)
Supplement: dlaf098_Supplementary_Data [file dlaf098_supplementary_data.xlsx]

## Sheet: Sheet1
Supplementary Table 1. Characteristics of carbapenem-resistant Acinetobacter baumannii isolates included in the study										Broth Microdilution MIC (mg/L)
Patient #	Lab Name	BioSample Sample Name	NCBI Accession	Institution of Origin	Oxford MLST	ADC	β-lactamase	PBP2	PBP3	SUL	MEM	IMI	FDC	SUL-AVI	SUL-AVI-MER	SUL-AVI-IMI	SUL-DUR	SUL-DUR-MER	SUL-DUR-IMI
PITT-31	ACAT0529	ACAT0529	SRR31950443	University of Pittsburgh Medical Center	208	ADC-30 with V322E	blaOXA-23-like, blaOXA-51-like, blaTEM-1D	WT	WT	32	32	>32	16	32	4	4	2	1	1
PITT-6	ACAT0536	ACAT0536	SRR31950442	University of Pittsburgh Medical Center	451	ADC-30	blaOXA-23-like, blaOXA-51-like	WT	N392T	32	64	>32	1	32	8	8	4	1	1
PITT-7	ACAT0545	ACAT0545	SRR31950431	University of Pittsburgh Medical Center	281	ADC-33	blaOXA-23-like, blaOXA-51-like	WT	WT	32	64	>32	1	4	8	8	4	2	1
PITT-2	ACAT0555	ACAT0555	SRR31950420	University of Pittsburgh Medical Center	451	ADC-56	blaOXA-23-like, blaOXA-51-like	WT	T526S	128	64	32	2	>32	16	16	16	4	4
PITT-36	ACAT0561	ACAT0561	SRR31950414	University of Pittsburgh Medical Center	281	ADC-33	blaOXA-23-like, blaOXA-51-like	WT	WT	16	32	>32	2	4	8	8	2	2	2
PITT-40	ACAT0565	ACAT0565	SRR31950413	University of Pittsburgh Medical Center	281	ADC-33	blaOXA-23-like, blaOXA-50-like, blaOXA-51-like, blaPAO	WT	WT	32	>64	>32	4	>32	32	32	8	8	4
PITT-8	ACAT0570	ACAT0570	SRR27177281	University of Pittsburgh Medical Center	208	ADC-162	blaOXA-23-like, blaOXA-51-like, blaTEM-1D	WT	WT	32	64	>32	1	8	16	8	2	2	1
PITT-3	ACAT0574	ACAT0574	SRR27176991	University of Pittsburgh Medical Center	208	ADC-30	blaOXA-23-like, blaOXA-51-like, blaTEM-1D	WT	WT	32	32	>32	0.25	2	4	4	4	1	1
PITT-9	ACAT0586	ACAT0586	SRR31950412	University of Pittsburgh Medical Center	451	ADC-56	blaOXA-23-like, blaOXA-51-like	WT	WT	32	32	32	2	4	4	4	2	1	1
PITT-21	ACAT0587	ACIN00410	SRR27177252	University of Pittsburgh Medical Center	451	ADC-73	blaOXA-23-like, blaOXA-51-like, blaTEM-1D	WT	A515V	64	>64	>32	1	16	8	8	2	2	2
PITT-4	ACAT0589	ACAT0589	SRR27177241	University of Pittsburgh Medical Center	--	ADC-30	blaOXA-51-like	WT	WT	8	64	16	1	4	16	4	2	2	2
PITT-10	ACAT0603	ACAT0603	SRR31950411	University of Pittsburgh Medical Center	451	ADC-73	blaOXA-23-like, blaOXA-51-like, blaTEM-1D	WT	A515V	64	64	>32	0.5	8	8	8	2	2	1
PITT-11	ACAT0605	ACAT0605	SRR31950410	University of Pittsburgh Medical Center	451	ADC-73	blaOXA-23-like, blaOXA-51-like, blaTEM-1D	WT	A515V	64	64	>32	0.5	8	8	8	2	2	2
PITT-15	ACAT0613	ACIN00438	SRR27176856	University of Pittsburgh Medical Center	345	ADC-222	blaOXA-24-like, blaOXA-51-like	P655A	E503K	>128	>64	>32	>32	32	8	8	8	8	8
PITT-12	ACAT0616	ACAT0616	SRR31950409	University of Pittsburgh Medical Center	451	ADC-73	blaOXA-23-like, blaOXA-51-like, blaTEM-1D	WT	A515V	64	64	>32	0.5	8	8	8	2	1	2
PITT-16	ACAT0631	ACIN00455	SRR27177324	University of Pittsburgh Medical Center	345	ADC-222	blaOXA-24-like, blaOXA-51-like	P655A	T511S	64	>64	>32	4	>32	32	16	32	16	8
PITT-39	ACAT0638	ACIN00463	SRR27177319	University of Pittsburgh Medical Center	348	ADC-56	blaOXA-51-like, blaOXA-24-like	WT	WT	128	>64	>32	4	32	8	16	16	8	4
PITT-29	ACAT0652	ACAT0652	SRR31950441	University of Pittsburgh Medical Center	451	ADC-268	blaOXA-23-like, blaOXA-51-like	WT	WT	64	64	32	16	8	2	4	1	1	1
PITT-25	ACAT0657	ACAT0657	SRR31950440	University of Pittsburgh Medical Center	345	ADC-222	blaOXA-24-like, blaOXA-51-like	P655A	WT	>128	>64	>32	>32	8	4	2	2	2	1
PITT-38	ACAT0673	ACAT0673	SRR31950439	University of Pittsburgh Medical Center	208	ADC-30	blaOXA-23-like, blaOXA-51-like, blaTEM-1D	WT	WT	32	32	32	0.25	4	8	8	2	4	2
PITT-18	ACAT0680	ACIN00498	SRR31612229	University of Pittsburgh Medical Center	195	ADC-73	blaOXA-23-like, blaOXA-51-like, blaTEM-1D	WT	A515V	64	32	32	0.25	4	4	4	2	1	1
PITT-35	ACAT0681	ACAT0681	SRR31950438	University of Pittsburgh Medical Center	451	ADC-73 with G183R	blaOXA-23-like, blaOXA-51-like	WT	A515V	32	64	>32	0.5	16	8	4	4	2	2
PITT-37	ACAT0683	ACAT0683	SRR31950437	University of Pittsburgh Medical Center	1806	ADC-30	blaOXA-23-like, blaOXA-51-like, blaTEM-1D	WT	WT	64	32	>32	0.12	16	8	8	4	2	2
PITT-34	ACAT0684	ACAT0684	SRR31950436	University of Pittsburgh Medical Center	451	1bp ins, fs; ADC-30 160*	blaOXA-23-like, blaOXA-51-like	WT	WT	16	32	32	0.12	8	4	4	2	2	1
PITT-20	ACAT0685	ACIN00502	SRR31612926	University of Pittsburgh Medical Center	451	ADC-73	blaOXA-23-like, blaOXA-51-like	WT	A515V	32	32	32	2	8	8	4	4	2	2
PITT-17	ACAT0686	ACIN00505	SRR31612548	University of Pittsburgh Medical Center	451	1bp del, fs; ADC-73 36*	blaOXA-23-like, blaOXA-51-like	WT	H370Y, A515V	16	32	32	2	2	2	2	1	1	0.5
PITT-14	ACAT0688	ACAT0688	SRR31950435	University of Pittsburgh Medical Center	345	ADC-222	blaOXA-23-like, blaOXA-24-like, blaOXA-51-like	P655A	E503K	16	64	>32	0.25	16	8	8	2	2	2
PITT-22	ACAT0692	ACIN00508	SRR31612500	University of Pittsburgh Medical Center	451	ADC-73	blaOXA-23-like, blaOXA-51-like	WT	A515V	32	64	>32	0.5	16	8	8	2	2	2
PITT-24	ACAT0714	ACAT0714	SRR31950434	University of Pittsburgh Medical Center	451	ADC-73	blaOXA-23-like, blaOXA-51-like	WT	A515V	64	32	32	0.25	32	8	16	8	4	4
PITT-19	ACAT0716	ACIN00532	SRR31613066	University of Pittsburgh Medical Center	451	ADC-73	blaOXA-23-like, blaOXA-51-like	WT	A515V	32	64	>32	0.5	8	4	4	4	2	2
PITT-30	ACAT0719	ACIN00232	SRR9647714	University of Pittsburgh Medical Center	451	ADC-56	blaOXA-23-like, blaOXA-51-like	WT	WT	32	64	>32	2	8	4	4	1	1	1
PITT-32	ACAT0720	ACIN00235	SRR9647409	University of Pittsburgh Medical Center	--	ADC-30	blaOXA-23-like, blaOXA-51-like	WT	WT	32	64	32	0.12	8	8	4	1	1	1
PITT-26	ACAT0721	ACIN00189	SRR8198925	University of Pittsburgh Medical Center	451	ADC-30	blaOXA-23-like, blaOXA-51-like, blaTEM-1D	WT	WT	128	32	32	0.25	4	2	2	1	0.5	0.5
PITT-33	ACAT0722	ACIN00203	SRR8198879	University of Pittsburgh Medical Center	451	ADC-30	blaOXA-23-like, blaOXA-51-like	WT	WT	32	64	>32	0.25	16	8	4	1	1	1
PITT-28	ACAT0725	ACIN00149	SRR8199176	University of Pittsburgh Medical Center	1775	ADC-103 with R283F	blaOXA-23-like, blaOXA-51-like	WT	WT	16	32	32	0.12	8	4	2	1	0.5	0.5
PITT-23	ACAT0726	ACIN00174	SRR8199544	University of Pittsburgh Medical Center	451	ADC-30	blaOXA-23-like, blaOXA-51-like	WT	A578T	32	64	>32	>32	>32	16	8	4	2	2
PITT-27	ACAT0727	ACIN00183	SRR8198929	University of Pittsburgh Medical Center	451	ADC-229	blaOXA-23-like, blaOXA-51-like, blaTEM-1D	WT	WT	16	32	32	0.25	8	2	2	1	0.5	0.5
NJ-2	ACATE0288	ACATE0288	SRR19723080	Robert Woods Johnson Barnabas Health	208	ADC-268	blaOXA-23-like, blaOXA-51-like	WT	A515V	64	>64	>32	2	16	8	8	4	4	2
NJ-1	ACATE0296	ACATE0296	SRR19723077	Robert Woods Johnson Barnabas Health	208	ADC-73	blaOXA-23-like, blaOXA-51-like	WT	A515V	32	64	>32	>32	>32	16	16	8	8	4
UMICH-1	ACATE0308	ACATE0308	SRR31950433	University of Michigan Hospitals	281	ADC-33	blaOXA-23-like, blaOXA-51-like	WT	WT	8	32	32	>32	4	2	2	2	0.5	0.5
PITT-13	ACATE0368	ACATE0368	SRR31950432	University of Pittsburgh Medical Center	208	ADC-30	blaOXA-23-like, blaOXA-51-like, blaTEM-1D	WT	WT	32	>64	>32	0.12	16	16	8	2	2	2
ITALY-1	ACATE0396	ACATE0396	SRR31950430	Azienda Ospedaliera Universitaria Pisa	281	ADC-30	blaOXA-23-like, blaOXA-51-like	WT	K235N	32	64	32	4	16	8	8	2	2	1
ITALY-2	ACATE0418	ACATE0418	SRR31950429	Azienda Ospedaliera Universitaria Pisa	369	ADC-73	blaOXA-23-like, blaOXA-51-like	WT	N392T	64	32	32	1	16	16	8	4	1	1
ITALY-3	ACATE0420	ACATE0420	SRR31950428	Azienda Ospedaliera Universitaria Pisa	369	ADC-73	blaOXA-23-like, blaOXA-51-like	WT	N392T	128	32	32	1	16	8	8	8	4	1
ITALY-12	ACATE0421	ACATE0421	SRR31950427	Azienda Ospedaliera Universitaria Pisa	195	ADC-73	blaOXA-23-like, blaOXA-51-like, blaTEM-1D	WT	A515V	128	>64	>32	0.5	32	16	16	4	4	4
ITALY-4	ACATE0422	ACATE0422	SRR31950426	Azienda Ospedaliera Universitaria Pisa	195	ADC-73	blaOXA-23-like, blaOXA-51-like, blaTEM-1D	WT	A515V	64	>64	>32	1	16	16	16	4	4	2
ITALY-5	ACATE0423	ACATE0423	SRR31950425	Azienda Ospedaliera Universitaria Pisa	195	ADC-73	blaOXA-23-like, blaOXA-51-like, blaTEM-1D	WT	A515V	128	>64	>32	0.5	32	16	16	4	2	1
ITALY-6	ACATE0424	ACATE0424	SRR31950424	Azienda Ospedaliera Universitaria Pisa	281	ADC-30	blaOXA-23-like, blaOXA-51-like	WT	K235N	16	32	32	8	8	4	4	1	1	1
ITALY-7	ACATE0425	ACATE0425	SRR31950423	Azienda Ospedaliera Universitaria Pisa	281	ADC-30	blaOXA-23-like, blaOXA-51-like	WT	K235N	32	64	>32	2	16	8	4	1	1	1
ITALY-8	ACATE0427	ACATE0427	SRR31950422	Azienda Ospedaliera Universitaria Pisa	195	ADC-73	blaOXA-23-like, blaOXA-51-like, blaTEM-1D	WT	A515V	128	>64	>32	1	>32	16	16	8	8	8
ITALY-9	ACATE0428	ACATE0428	SRR31950421	Azienda Ospedaliera Universitaria Pisa	195	ADC-73	blaOXA-23-like, blaOXA-51-like, blaTEM-1D	WT	A515V	128	>64	>32	0.5	>32	8	8	8	8	2
ITALY-13	ACATE0429	ACATE0429	SRR31950419	Azienda Ospedaliera Universitaria Pisa	369	ADC-73	blaOXA-23-like, blaOXA-51-like	WT	N392T	32	64	>32	0.5	32	16	16	4	2	2
ITALY-14	ACATE0430	ACATE0430	SRR31950418	Azienda Ospedaliera Universitaria Pisa	1808	ADC-30	blaOXA-51-like, blaOXA-24-like	WT	WT	32	>64	>32	0.25	8	8	8	1	2	1
ITALY-10	ACATE0431	ACATE0431	SRR31950417	Azienda Ospedaliera Universitaria Pisa	281	ADC-30	blaOXA-23-like, blaOXA-51-like	WT	K235N	32	64	>32	2	16	8	8	1	1	0.5
ITALY-11	ACATE0432	ACATE0432	SRR31950416	Azienda Ospedaliera Universitaria Pisa	281	ADC-33	blaOXA-23-like, blaOXA-51-like	WT	WT	16	32	>32	4	8	8	8	1	1	1
MD-3	BCU1-1	BCU1-1	SRR31951227	University of Maryland Medical Center	208	ADC-30	blaOXA-24-like, blaOXA-51-like	WT	WT	16	>64	>32	0.25	4	4	4	0.5	0.5	1
MD-2	BCU9-1	BCU9-1	SRR31951226	University of Maryland Medical Center	208	ADC-30	blaOXA-24-like, blaOXA-51-like	WT	WT	16	>64	>32	0.12	8	4	4	0.5	1	0.5
MD-1	MICU3_1	MICU3_1	SRR31950415	University of Maryland Medical Center	208	ADC-30	blaOXA-24-like, blaOXA-51-like	WT	WT	16	>64	>32	0.12	8	4	8	0.5	0.5	0.5
